# Supplementary material for: CLAE: A High‐Fidelity Nanopore Sequencing Strategy for Read‐Level Viral Variant Detection and Environmental RNA Virus Discovery
Source: Adv Sci (Weinh). 2025 Sep 11;12(44):e05978. doi: 10.1002/advs.202505978 (PMC12667459; doi:10.1002/advs.202505978)
Supplement: Supplementary file 2 — Supplemental Table 1 [file ADVS-12-e05978-s009.xlsx]

## Sheet: Table S1 Current Methods
	Table S1. Target length bias during RCA and read throughput of ONT’s HF sequencing methods
	Pre-RCA preparation	HF Methods (ref)	Length Bias of Target DNA	Debranching Methods	Throughput
	Self-ligation	R2C2 (37); INC-seq (38); NanoAmpli-Seq (39)	High (300-500nt) due to differential folding and entropic penalties during self-ligation (41-43)	T7 Endo I & g-TUBE shearing (37, 39)*	Low to High (depending on debranching)*
	Hairpin-ligation	MrHAMER (40)	High (< 1Kb) due to local-structures inhibiting RCA initiation	Excessive Phi29 extension (40)	~304 ± 178 Mb / 100 pores
	Hairpin-ligation & pre-circling	CLAE (This study)	Significantly reduced bias by improved RCA initiation	Targeted nickase (This study)	~818 ± 108 Mb / 100 pores
	* R2C2 uses T7 endonuclease I (T7 endo I) treatment(37); INC-seq uses g-tube shearing(38); NanoAmpli-Seq uses both T7 endo I and g-tube shearing(39).
