# Supplementary material for: CLAE: A High‐Fidelity Nanopore Sequencing Strategy for Read‐Level Viral Variant Detection and Environmental RNA Virus Discovery
Source: Adv Sci (Weinh). 2025 Sep 11;12(44):e05978. doi: 10.1002/advs.202505978 (PMC12667459; doi:10.1002/advs.202505978)
Supplement: Supplementary file 3 — Supplemental Table 2 [file ADVS-12-e05978-s001.xlsx]

## Sheet: Table S2 - Lineariz & Debranch
Individual Experiments	Experiments (enzymes tested)	Template DNA	Primers	experimental conditions	N50 (Kb)	Throughput (Mb/100 pores)
Linearization	SD Pol	RCA(Phi29+SSB)	Hairpin-specific	30 mins extension at 72 ˚C	26.17	16
				2 hrs extension at 72 ˚C	20.48	29
				2 hrs extension at 72 ˚C	13.3	55
				6 hrs extension at 72 ˚C	6.8	23
	phi29 Pol	RCA(Phi29+SSB)	Hairpin-specific	30 mins extension at 42 ˚C	17.6	158
				1 hr extension at 42 ˚C	17.5	200
				2 hrs extension at 42 ˚C	27.1	88
				3 hrs extension at 42 ˚C	25.5	62
				30 mins extension at 42 ˚C with SSB	20.6	209
				1 hr extension at 42 ˚C with SSB	23	166
				4 hrs extension at 42 ˚C with SSB	24.93	198
	phi29 + Bst	RCA(Phi29+SSB)	Hairpin-specific	Phi29 1 hr at 42 ˚C + Bst DNA Pol 30 mins at 65 ˚C	19	135
				Phi29 1 hr at 42 ˚C with SSB + Bst DNA Pol 30 mins at 65 ˚C	23.8	146
	phi29 + DNA Pol I	RCA(Phi29+SSB)	Hairpin-specific	Phi29 1 hr at 42 ˚C + DNA Pol I 30 mins at 37 ˚C	18.7	204
				Phi29 1 hr at 42 ˚C with SSB + DNA Pol I 30 mins at 37 ˚C	23.5	183
				Phi29 1 hr at 42 ˚C with SSB + DNA Pol I 30 mins at 37 ˚C	23.2	162
	Sequenase+DNA Pol	RCA(Phi29+SSB)	Hairpin-specific	Sequenase 1 hr at 37 ˚C + DNA Pol I 30 mins at 37 ˚C	12.5	239
	Tte UvrD	RCA(Phi29+SSB)	Hairpin-specific	Pfu(exo-) at 72˚C 1 hr + SSB + Tte Helicase	17	109
	KlenowExo-	RCA(Phi29+SSB)	random hexamers	Klenow(Exo-) 1 hr at 37 ˚C + Pfu (exo-) 2 hrs at 72˚C	3.5	120
				Klenow(Exo-) 1 hr at 37 °C + Q5 with SSB 1 hr at 72˚C	2.9	208
	T4 DNA Pol	RCA(Phi29+SSB)	random hexamers	T4 Pol 30 mins at 32 ˚C with 50 uM random hexamers	5.2	329
				T4 Pol 30 mins at 32 ˚C with 300 uM random hexamers	4.5	331
				T4 Pol 10 mins at 32 ˚C with 10 uM random hexamers	3.79	320
				T4 Pol 13 mins at 32 ˚C with 10 uM random hexamers	3.98	492
				T4 Pol 30 mins at 32 ˚C with 10 uM random hexamers	8.1	501
				T4 Pol 30 mins at 32 ˚C with 10 uM random hexamers	10.21	198
				T4 Pol 30 mins at 32 ˚C with 10 uM random hexamers + T4 PNK 30 mins at 37 ˚C	4.2	116
				T4 Pol 30 mins at 32 ˚C with random 50uM hexamers Pfu (Exo-) 2 hrs at 72˚C	3.2	135
	Bsu DNA Pol	RCA(Phi29+SSB)	random hexamers	Bsu with 10 uM random hexamer 15 mins at 37 ˚C	10.11	162
				Bsu with 10 uM random hexamer 9 mins at 37 ˚C	4.6	101
Debranching	T7 Endo I	RCA(Phi29+SSB)-Linearized w (Phi29+SSB)	hairpin specific	SD 30 mins at 72 ˚C + Phi29 30 mins at 42 ˚C + T7 Endo 15 mins at 37 ˚C	6.74	326
				Phi29 1 hr at 42 ˚C + T7 Endo 15 mins at 37 ˚C	7.3	468
				Phi29 2 hrs at 42 ˚C + T7 Endo 15 mins at 37 ˚C	8.3	389
				Phi29 3 hrs at 42 ˚C + T7 Endo 15 mins at 37 ˚C	8	588
				Phi29 3 hrs at 42 ˚C + Taq 30 mins at 60 ˚C + FEN1 30 mins at 65 ˚C + T7 Endo 15 mins at 37 ˚C	4.7	1210
				Phi29 with SSB 4 hrs at 42 ˚C + T7 Endo 15 mins at 37 ˚C	4.9	898
	FEN1	RCA(Phi29+SSB)-Linearized w (Phi29+SSB)	hairpin specific	SD 2 hrs at 72 ˚C + FEN1 30 mins at 65 ˚C	10.7	78
				Phi29 2 hrs at 42 ˚C + FEN1 30 mins at 65 ˚C	28	63
				Phi29 3hrs at 42 ˚C+ Taq 30 mins at 60 ˚C + FEN1 30 mins at 65 ˚C	25	75
	Taq DNA Pol	RCA(Phi29+SSB)-Linearized w (Phi29+SSB)	hairpin specific	SD 2 hrs at 72 ˚C + Taq 30 mins at 55 ˚C	19.3	22
				SD 2 hrs at 72 ˚C + Phi29 30 mins at 30 ˚C + Taq 30 mins at 55 ˚C	16.4	26
				Phi29 3 hrs at 42 ˚C + Taq 30 mins at 60 ˚C	24.4	82
	FEN1 + Taq DNA Pol	RCA(Phi29+SSB)-Linearized w (Phi29+SSB)	hairpin specific	Phi29 with SSB 1 hr at 42 ˚C + DNA Pol I/FEN1/Taq 30 mins at 37 ˚C	22.23	92
				Phi29 with SSB 1 hr at 42 ˚C + DNA Pol I/FEN1/Taq 30 mins at 37 ˚C	23.95	81
				Phi29 with SSB 1 hr at 42 ˚C + DNA Pol I/FEN1/Taq 30 mins at 37 ˚C	21.83	100
				Phi29 with SSB 1 hr at 42 ˚C + DNA Pol I/FEN1/Taq 30 mins at 37 ˚C	20.09	85
				Phi29 with SSB 1 hr at 42 ˚C + DNA Pol I/FEN1/Taq 30 mins at 37 ˚C	11.57	317
				Phi29 with SSB 1 hr at 42 ˚C + DNA Pol I/FEN1/Taq 30 mins at 37 ˚C	12.25	279
	Nt.BspQI_nicking	RCA(Phi29+SSB)-Linearized w (Phi29+SSB)	hairpin specific	Phi29 1 hr at 42 ˚C + Nicking 1 hr at 50 ˚C	16.22	1098
				Phi29 1 hr at 42 ˚C + Nicking 1 hr at 50 ˚C	17.72	864
				Phi29 1 hr at 42 ˚C + Nicking 1 hr at 50 ˚C	15.42	836
				Phi29 1 hr at 42 ˚C + Nicking 1 hr at 50 ˚C	13.05	843
				Phi29 1 hr at 42 ˚C + Nicking 1 hr at 50 ˚C	11.73	785
				Phi29 1 hr at 42 ˚C + Nicking 1 hr at 50 ˚C	17.6	780
				Phi29 1 hr at 42 ˚C + Nicking 1 hr at 50 ˚C	11.77	765
				Phi29 1 hr at 42 ˚C + Nicking 1 hr at 50 ˚C	14.47	757
				Phi29 1 hr at 42 ˚C + Nicking 1 hr at 50 ˚C	12.99	733
				Phi29 1 hr at 42 ˚C + Nicking 1 hr at 50 ˚C	15.48	724
MrHAMER	MrHAMER	RCA(Phi29+SSB)-Linearized w (Phi29+SSB)	NA	MrHAMER protocol	18.24	135.04
				MrHAMER protocol	11.84	466.33
				MrHAMER protocol	9.13	450.6
				MrHAMER protocol	8.09	166.27
Summary of all experiments	No RCA control	PCR amplicon	None	PCR amplicon sequencing (9 runs)	5.17 ± 0.17	1,450.91 ± 718.46
		Genomic DNA (no PCR)	None	Genomic DNA fragments (8 runs)	7.37 ± 2.78	1,733.14 ± 767.28
	No linearization	RCA DNA	None	No linearization	18	8.86
	MrHAMER	RCA DNA	None	MrHAMER protocol	11.83 ± 4.56	304.56 ± 178.29
	Linearization	RCA DNA	hairpin specific	SD Pol extension	16.69 ± 8.44	30.63 ± 16.99
				phi29 Pol (+SSB) extension	22.32 ± 3.85	154.42 ± 57.91
				phi29 Pol + Bst DNA Pol extension	21.40 ± 3.39	140.22 ± 7.85
				DNA Pol I extension	19.48 ± 5.14	196.92 ± 33.25
				Pfu (exo-) extension at 72C in the presence of Tte UvrD Helicase + SSB	17	108.96
			random hexamer	KlenowExo- extension	3.50 ± 0.42	163.88 ± 62.46
				T4 DNA Pol extension	5.40 ± 2.45	302.96 ± 146.79
	Debranching	Phi29+ssb-linearized RCA DNA	hairpin specific	Additional extension of 2nd strands with Bsu DNA Pol	7.36 ± 3.90	131.35 ± 42.69
				T7 Endo I cleavage of 2nd strands	6.66 ± 1.54	646.49 ± 342.18
				FEN1 cleavage of 2nd strands	21.23 ± 9.24	72.34 ± 7.95
				Taq DNA Pol cleavage of 2nd strands	20.03 ± 4.05	43.16 ± 33.43
				FEN1 + Taq DNA Pol cleavage of 2nd strands	18.65 ± 5.37	158 .97 ± 108.55
				NtBspQI nicking of 2nd strands	14.65 ± 2.21	818.42 ± 18.87
