# Supplementary material for: CLAE: A High‐Fidelity Nanopore Sequencing Strategy for Read‐Level Viral Variant Detection and Environmental RNA Virus Discovery
Source: Adv Sci (Weinh). 2025 Sep 11;12(44):e05978. doi: 10.1002/advs.202505978 (PMC12667459; doi:10.1002/advs.202505978)
Supplement: Supplementary file 4 — Supplemental Table 3 [file ADVS-12-e05978-s008.xlsx]

## Sheet: Sheet1
Table S2. HF read recovery rates
Flow cell type	Base-calling	HF_modes	Number of HF reads (subreads ≥ 3)	Fractions with > Q10	Fractions with > Q20	Fractions with > Q30	Fractions with > Q40	Fractions with > Q50
R9.4.1	fast	ref	74660	0.999866	0.376239	0.0527726	0.0474149	0.0474149
		no_ref	66890	0.999552	0.303334	0.0333383	0.0312453	0.0312453
	HAC	ref	69840	0.999714	0.525344	0.134593	0.0917812	0.0917812
		no_ref	69430	0.999856	0.494599	0.0872822	0.0604926	0.0604926
	SUP	ref	11420	1	0.661121	0.237303	0.190018	0.190018
		no_ref	11740	1	0.601363	0.186542	0.143101	0.143101
R10.4.1	HAC	ref	30480	1	0.512795	0.153543	0.115814	0.115814
		no_ref	30800	1	0.45487	0.101299	0.0714286	0.0714286
	SUP	ref	26450	1	0.704348	0.271456	0.192439	0.192439
		no_ref	27100	1	0.684502	0.22952	0.154244	0.154244
