# Supplementary material for: CLAE: A High‐Fidelity Nanopore Sequencing Strategy for Read‐Level Viral Variant Detection and Environmental RNA Virus Discovery
Source: Adv Sci (Weinh). 2025 Sep 11;12(44):e05978. doi: 10.1002/advs.202505978 (PMC12667459; doi:10.1002/advs.202505978)
Supplement: Supplementary file 5 — Supplemental Table 4 [file ADVS-12-e05978-s002.xlsx]

## Sheet: Table S4 - Nasal - Short Reads
Table S3. SARS-CoV-2 Nasal Swab Short-Read Sequencing Report
Taxon	Lineage	Probability	Status	Note 06/15/2021	% of non-N bases	Median Coverage	IDI Sample #
115389207_L1	B.1.1.7	1	passed_qc	5/17 B.1.1.7 SNPs	0.5478	120 (plot)	25
115395352_L1	B.1.1.7	1	passed_qc	17/17 B.1.1.7 SNPs	0.9984	4503 (plot)	13
115404609_L1	B.1.1.7	1	passed_qc	12/17 B.1.1.7 SNPs	0.8701	864 (plot)	41
115406028_L1	None	0	fail	N_content:1.0	0	0 (plot)	6
115423470_L1	B.1.1.7	1	passed_qc	17/17 B.1.1.7 SNPs	0.9981	4755 (plot)	37
115448743_L1	B.1.2	1	passed_qc		0.9986	3998 (plot)	30
115909412_L1	B.1.2	1	passed_qc		0.8245	355 (plot)	9
115964171_L1	B.1.1.7	1	passed_qc	17/17 B.1.1.7 SNPs	0.9978	4121 (plot)	2
115985837_L1	B.1.1.318	1	passed_qc		0.9984	4518 (plot)	23
115988735_L1	B.1.1.7	1	passed_qc	17/17 B.1.1.7 SNPs	0.9983	4358 (plot)	48
