# Supplementary material for: CLAE: A High‐Fidelity Nanopore Sequencing Strategy for Read‐Level Viral Variant Detection and Environmental RNA Virus Discovery
Source: Adv Sci (Weinh). 2025 Sep 11;12(44):e05978. doi: 10.1002/advs.202505978 (PMC12667459; doi:10.1002/advs.202505978)
Supplement: Supplementary file 6 — Supplemental Table 5 [file ADVS-12-e05978-s011.xlsx]

## Sheet: Table S5- Nasal Swab Mutations
Table S4. SARS-CoV-2 Nasal Swab Short-Read Mutation Profiles
Patient number	ID	clade	substitutions	deletions	qc.
1	115389207_L1	20B	C241T,T733C,C3267T,C14676T,C15279T,T16176C,C23271A,A23403G,C24023T,T24506G,C25702T,G28167A,C28512G,G28881A,G28882A,G28883C,C28977T	11288-11297,21994-21997	bad
2	115395352_L1	20I (Alpha, V1)	C241T,C913T,C3037T,C3267T,G4255A,C5388A,C5986T,T6954C,C7728T,G11507A,C12624T,C14408T,C14676T,C15279T,T16176C,A23063T,C23271A,A23403G,C23604A,C23709T,C24023T,T24506G,G24914C,C25702T,G27364T,C27972T,G28048T,C28093T,A28111G,G28280C,A28281T,T28282A,G28881A,G28882A,G28883C,C28977T,C29774T	11288-11297,21766-21772,21994-21997,28274	good
3	115404609_L1	20I (Alpha, V1)	C241T,C913T,C3037T,C3267T,C5388A,A6725T,C10615T,C14408T,C14676T,T15096C,C15279T,C15579T,T16176C,C19164T,C20930T,A23063T,C23271A,A23403G,C23604A,C23709T,T24506G,C24822T,G24914C,C25096T,C27002T,A28111G,G28280C,A28281T,T28282A,G28881A,G28882A,G28883C,C28977T	11288-11297,21994-21997,28274	bad
4	115406028_L1
5	115423470_L1	20I (Alpha, V1)	C241T,C913T,C3037T,C3267T,G4255A,C5388A,C5986T,T6954C,C7728T,C10078T,G11507A,C14408T,C14676T,C15279T,T16176C,C18348T,G20433T,C21575T,A23063T,C23271A,A23403G,C23604A,C23709T,T24506G,G24914C,C25702T,C27881T,C27972T,G28048T,A28111G,G28280C,A28281T,T28282A,G28881A,G28882A,G28883C,C28977T	11288-11297,21766-21772,21994-21997,28274	good
6	115448743_L1	20G	C241T,C1059T,C1387T,C3037T,C3261T,C3486T,C4202T,T7048C,T8815G,C9866T,T9976C,C10319T,C11020T,T14073C,C14408T,A18424G,T21144C,C21304T,A23063T,A23403G,T24763C,G25563T,C25665T,G25907T,C27752T,A27932T,C27964T,C28472T,C28869T		good
7	115909412_L1	20G	C241T,C1059T,G1661A,C3037T,C4551T,G8083A,C9438T,C10319T,C13452T,C14408T,C14805T,T15393A,G15451A,C15895T,A18424G,C18695T,C19170T,C19264T,C21304T,A23403G,G25563T,C28472T		bad
8	115964171_L1	20I (Alpha, V1)	C241T,C913T,C3037T,C3267T,C5388A,C5986T,T6954C,C7299T,C14408T,C14676T,T15096C,C15279T,T16176C,T17628C,A23063T,C23271A,A23403G,C23604A,C23709T,T24506G,A24902G,G24914C,G25250T,C25339T,C27584T,C27972T,G28048T,A28095T,A28111G,G28280C,A28281T,T28282A,A28877T,G28878C,G28881A,G28882A,G28883C,C28977T	11288-11297,21766-21772,21994-21997,28274	good
9	115985837_L1	20B	C241T,C583T,C3037T,C3634T,C3961T,G7798T,C8616T,C9072T,C9891T,C10116T,C14408T,G20578A,G21800A,C21846T,G23012A,T23287C,A23403G,C23439T,C23604A,G23948C,C24382T,C25276A,G26526T,C26636T,T26767C,T27582C,G28048T,G28209T,A28271G,A28365G,G28881A,G28882A,G28883C,G28908T,C29769T	11288-11297,21994-21997,27887-27902,28896-28899	good
10	115988735_L1	20I (Alpha, V1)	C241T,C913T,C3037T,C3267T,G4255A,C5388A,C5986T,T6954C,C7728T,G11507A,C14408T,C14676T,C15279T,T16176C,A23063T,C23271A,A23403G,C23604A,C23709T,G24410C,T24506G,G24914C,C25587A,C25702T,C27972T,G28048T,A28111G,G28280C,A28281T,T28282A,G28881A,G28882A,G28883C,C28977T,C29296T	11288-11297,21766-21772,21994-21997,28274	good
