# Supplementary material for: CLAE: A High‐Fidelity Nanopore Sequencing Strategy for Read‐Level Viral Variant Detection and Environmental RNA Virus Discovery
Source: Adv Sci (Weinh). 2025 Sep 11;12(44):e05978. doi: 10.1002/advs.202505978 (PMC12667459; doi:10.1002/advs.202505978)
Supplement: Supplementary file 7 — Supplemental Table 6 [file ADVS-12-e05978-s003.xlsx]

## Sheet: Table S6 - oligos
SARS-CoV-2 RT primers			SARS-CoV-2 PCR primers										Other oligos
RT Primers	Primer Sequence (5' --> 3'):Common R17 sequence (AGCTTCAATGCATCAGT) at 5' end, followed by virus specific sequence		1st PCR				2nd PCR		3rd PCR				Hairpin for 5'end cDNA ligation	Nucleotide Sequence (5' --> 3')
RT_488_R17	AGCTTCAATGCATCAGTTTGATGAACACA		HPTloop_17b	TTCTACTAAACCGTGTC		Forward primer:	HPTloop_21b	CTAAACCGTGTCAATCAGTGT	HPTloop_22b	CCGTGTCAATCAGTGTTGAGAT			HPA_6N3C6	5’-p-CGTTCTGTTTATGTTTCTTGGACACTGATTGACACGGTTTAGTAGAACCAAGAAACATAAACAGAACGNNNNNN/3C6/-3’
RT_500_R17	AGCTTCAATGCATCAGTTCGAGCATCCGAACG		R17b	AGCTTCAATGCATCAGT		PCR "A" set	Primer Name	Sequence	Primer Name	Sequence
RT_509_R17	AGCTTCAATGCATCAGTCAACCATAACATGAC						1946R	CACGCACAGAATTTTGAGCA	1914R	CGGGAGAAAATTGATCGTAC			Hairpin Adaptor for RCA	Nucleotide Sequence (5' --> 3')
RT_542_R17	AGCTTCAATGCATCAGTACTGAATGCCTTC						5002R	GAGGTTAATGTTGTCTACTG	4990R	GTCTACTGTTGTAAACACCT			Hairpin_Nt.BspQI	5'-p-TAACATTGCAATGTTGGCTTGCTCTAAGCTCTTCACTCAGATATGCTGATACAGAGCAAGCCAACATTGCAATGTTAT-3’
RT_579_R17	AGCTTCAATGCATCAGTGAGGGACAAGGACAC						8262R	GTAACTTCTATGTCAGATTGA	8253R	ATGTCAGATTGATGTGACAA			Hairpin_Nt.BbvCI	5'-p-TAACATTGCAATGTTGGCTTGCTCTAACCTCAGCACTCAGATAACGACTTACAGAGCAAGCCAACATTGCAATGTTAT-3’
RT_1946_R17	AGCTTCAATGCATCAGTACAGAATTTTGAGCA						11569R	AATAGGGCAATACTCAACAC	11563R	GCAATACTCAACACACATAA			Hairpin_Nb.BbvCI	5'-p-TAACATTGCAATGTTGGCTTGCTCTAAGCTGAGGACTGTGATATGCTGTAACAGAGCAAGCCAACATTGCAATGTTAT-3’
RT_1956_R17	AGCTTCAATGCATCAGTTCTGTAAAACACG						16948R	GTGCACTTAATGGCATTAC	16929R	TGTATGTGATGTCAGCACAA
RT_1968_R17	AGCTTCAATGCATCAGTGAAATTCCATCTAGT						20794R	TTGCGACATTCATCATTATG	20777R	ATGCCTTTAGGTAATGTTGC
RT_2035_R17	AGCTTCAATGCATCAGTAGATTGTTAGTAGC						23093R	GTTCAAAAGAAAGTACTAC	23072R	ACTCTGTATGGTTGGTAACC			RCA/Sequencing Primer
RT_2084_R17	AGCTTCAATGCATCAGTGCGAAGTCAACTG						25409R	AGTTCCAATTGTGAAGATT	25378R	TCCATAAGTTCGTTTATGTG			Sequencing_Nt.BspQI	5'-p-TCAGCATATCTGAGTGAAGAGCTT-3’
RT_2144_R17	AGCTTCAATGCATCAGTCAAGCCAATCAAGGA						28500R	GTCATCTGGACTGCTATTGG	28488R	GCTATTGGTGTTAATTGGAA			Sequencing_Nt.BbvCI	5'-p-AGTCGTTATCTGAGTGCTGAGGTT-3’
RT_3065_R17	AGCTTCAATGCATCAGTCTTCTTCACAATCAC												Sequencing_Nb.BbvCI	5'-p-CAGCATATCACAGTCCTCAGCTT-3’
RT_3077_R17	AGCTTCAATGCATCAGTTGATGGCTCAAACTC					PCR "B" set	Primer Name	SEQUENCE	Primer Name	Sequence
RT_3096_R17	AGCTTCAATGCATCAGTACCATACTCATATTGA						3065R	CTCTTCTTCTTCACAATCAC	3052R	CAATCACCTTCTTCTTCATC			Linearization of RCA product (second strand synthesis)
RT_3153_R17	AGCTTCAATGCATCAGTAGCAGAAGTGGCAC						6537R	CCAACCTCTTCTGTAATTTTTAA	6513R	CTATTATTTGCTGGTTTAAG			SecStrand_Nt.BspQI	5'-p-AAGCTCTTCACTCAGATATGCTGA-3’
RT_3202_R17	AGCTTCAATGCATCAGTATCATCATCTAAC						9252R	ACACCAGCTTCTGATCTTTC	9235R	TTCACAAGTGCCGTGCCTA			SecStrand_Nt.BbvCI	5'-p-AACCTCAGCACTCAGATAACGACT-3’
RT_3253_R17	AGCTTCAATGCATCAGTAGTTGTCTGATTG						13171R	AGTGTGTGTACACAACATCT	13149R	ACACAATTAGTGATTGGTTG			SecStrand_Nb.BbvCI	5'-p-AAGCTGAGGACTGTGATATGCTG-3’
RT_4093_R17	AGCTTCAATGCATCAGTGATGTCAATGTCACT						17808R	CTTTGAGGCTACAGCATTCT	17802R	GGCTACAGCATTCTGTGAAT
RT_4123_R17	AGCTTCAATGCATCAGTATATATGGAGCATCT						22063R	GTGCAATTATTCGCACTAG	22033R	GAACTCACTTTCCATCCAAC			Random primer
RT_4156_R17	AGCTTCAATGCATCAGTTAAAACACCCTCTTG						23766R	GTACATTGTACAATCTACT	23744R	GTCTTGGTCATAGACACTGG			R17-6N	AGCTTCAATGCATCAGT-NNNNNN
RT_4174_R17	AGCTTCAATGCATCAGTAGGTATAACCACAG						26203R	GTCGTCGTCGGTTCATCA	26177R	GGTTCCATTACTGGATTAAC
RT_5005_R17	AGCTTCAATGCATCAGTGGAGGTTAATGTTGT						29085R	GTTACATTGTATGCTTTAG	29063R	CAGTACGTTTTTGCCGAGG			PolyA-targeting oligos
RT_5056_R17	AGCTTCAATGCATCAGTTGGACCAAACTGTT												R17-10dT	5’- ACCAGCTTCAATGCATCAG-TNNNVTNNNVTNNNVTNNNVTNNNV-TATGCACGCACTTTTTTTTTT-3’
RT_5080_R17	AGCTTCAATGCATCAGTAACATCAGCTCCATC					PCR "C" set	Primer Name	Sequence	Primer Name	Sequence
RT_5147_R17	AGCTTCAATGCATCAGTAGAGTGTCATCATTA						488R	CCGAACGTTTGATGAACACA	474R	AACACATAGGGCTGTTCAAG			Digital PCR - synthetic RNA
RT_5203_R17	AGCTTCAATGCATCAGTACCTACCCAGAAAAC						4093R	GATGTCAATGTCACTAACAAG	4085R	TGTCACTAACAAGAGTGGCA			HIV426-515	5’-UUGCCUGUACUGGGUCUCUCUGGUUAGACCAGAUCUGAGCCUGGGAGCUCUCUGGCUAACUAGGGAACCCACUGCUUAAGCCUCAAUAAAAAAAAAAAAA-3’
RT_6543_R17	AGCTTCAATGCATCAGTGTGGCCAACCTCTTC						10452R	TTGGGCCTCATAGCACATT	10427R	CACCAGATGGTGAACCATTG
RT_6637_R17	AGCTTCAATGCATCAGTAGCAAGGGTTTTCA						14857R	CTACAAATAGTAGTTGTCTG	14850R	TAGTAGTTGTCTGATATCAC			Digital PCR - VIC probe
RT_6676_R17	AGCTTCAATGCATCAGTATCCCAAGGGACAC						19303R	TTACATACAAACTGCCACC	19295R	AAACTGCCACCATCACAAC			NL490R_VIC	5’- VIC-TGGGAGCTCTCTGGCTAACTAGG-MGB -3’
RT_6706_R17	AGCTTCAATGCATCAGTTAAGAAAAGGCTTAG						22706R	TTAATTTAGTAGGAGACA	22670R	GTGGAAAATGATGCGGAATT
RT_8263_R17	AGCTTCAATGCATCAGTAACTTCTATGTCAGA						24728R	AAGACTACACCATGAGGTGC	24707R	ACTGAGGGAAGGACATAAG			Digital PCR - primers for cDNA
RT_8282_R17	AGCTTCAATGCATCAGTTATTACAACTATCG						26998R	AGGCAGGTCCTTGATGTCAC	26981R	ACAGCGTCCTAGATGGTGT			NL454F	5’ - GGGTCTCTCTGGTTAGACCA - 3’
RT_8311_R17	AGCTTCAATGCATCAGTTTTCAACTTTGTTAT						29851R	TGTCATTCTCCTAAGAAGC	29837R	AAGCTATTAAAATCACATGG			NL509R	5’ – AGGCTTAAGCAGTGGGTTCC - 3’
RT_8345_R17	AGCTTCAATGCATCAGTCAATACAAGCACCAA												HPT	5’-GTTCTACTAAACCGTGTCAATCAGTGT-3’
RT_9265_R17	AGCTTCAATGCATCAGTAGATACACAAACAC
RT_9345_R17	AGCTTCAATGCATCAGTAAATTTACAGCATCT												Digital PCR - primers for double-stranded DNA
RT_9366_R17	AGCTTCAATGCATCAGTGGTGTAAACATATTA												NL5961F	5’-CATCTCCTATGGCAGGAAGA-3’
RT_9391_R17	AGCTTCAATGCATCAGTCCAAAGCACCAATAG												NL6034R	5’-GAGAAGCTTGATGAGTCTGAC-3’
RT_10459_R17	AGCTTCAATGCATCAGTGAAATTGGGCCTCA												Sequencing_NtBspQI	5’-TCAGCATATCTGAGTGAAGAGCTT-3’
RT_10520_R17	AGCTTCAATGCATCAGTCATAATCTATGTTAA												NL5983F_VIC	5’-VIC- CGGAGACAGCGACGAAGAGCTCATCAG-3’
RT_10556_R17	AGCTTCAATGCATCAGTAATTCCATATGGTGC
RT_10580_R17	AGCTTCAATGCATCAGTCTGTGCCAGCATGAA												Digital PCR - primers to generate double-stranded DNA
RT_11581_R17	AGCTTCAATGCATCAGTTATGAAGAAAATAGG												NL5945F	5’-TGACAAAAGCCTTAGGCATC-3’
RT_11638_R17	AGCTTCAATGCATCAGTACAAAAATAGCCTAA												NL6129R	5’-GGACCACACAACTATTGCTAT-3’
RT_11664_R17	AGCTTCAATGCATCAGTAAACAAAAGAGGCCA
RT_11705_R17	AGCTTCAATGCATCAGTAATCATAAACACCAA
RT_13177_R17	AGCTTCAATGCATCAGTACCAGTGTGTGTACA
RT_13222_R17	AGCTTCAATGCATCAGTCTTGATCCATATTGGC
RT_13253_R17	AGCTTCAATGCATCAGTACAGACAACACGATG
RT_13298_R17	AGCTTCAATGCATCAGTCACAAAATCCTTTAG
RT_14878_R17	AGCTTCAATGCATCAGTACTTATCAACAACTTC
RT_14913_R17	AGCTTCAATGCATCAGTTAGCATTAATACAGC
RT_14937_R17	AGCTTCAATGCATCAGTCTAGGTTGTTGACGA
RT_14981_R17	AGCTTCAATGCATCAGTCTAGCCTTACCCCAT
RT_15845_R17	AGCTTCAATGCATCAGTCCAACATTTTGC
RT_15886_R17	AGCTTCAATGCATCAGTTGAGAGCAAAATTCA
RT_15904_R17	AGCTTCAATGCATCAGTTTAACTAGCATTGT
RT_15933_R17	AGCTTCAATGCATCAGTAAGGAAGGTACACAT
RT_16955_R17	AGCTTCAATGCATCAGTGTAGGTGCACTTAATG
RT_16986_R17	AGCTTCAATGCATCAGTAATTCTAACATAGTG
RT_17045_R17	AGCTTCAATGCATCAGTGATAATTTGCAACAT
RT_17075_R17	AGCTTCAATGCATCAGTGTAGAATACTTTTGC
RT_17819_R17	AGCTTCAATGCATCAGTCCCAAAATCTTTGAG
RT_17863_R17	AGCTTCAATGCATCAGTCATATTCTGAGCCCT
RT_17886_R17	AGCTTCAATGCATCAGTGGTTTGAGTGAATAT
RT_17933_R17	AGCTTCAATGCATCAGTAATAGCAACATTAAA
RT_18494_R17	AGCTTCAATGCATCAGTGGTATGAGGTGTTT
RT_18541_R17	AGCTTCAATGCATCAGTACAATCTTTATACGCA
RT_18560_R17	AGCTTCAATGCATCAGTGTGTCACTTAACATT
RT_18601_R17	AGCTTCAATGCATCAGTGCCCATAAGACAAAT
RT_19324_R17	AGCTTCAATGCATCAGTGTGTGGAATGCATGT
RT_19360_R17	AGCTTCAATGCATCAGTTTTAAATTAACAAAAG
RT_19381_R17	AGCTTCAATGCATCAGTAATAGAAAAATGGT
RT_19442_R17	AGCTTCAATGCATCAGTGGTACATAATCTATA
RT_20807_R17	AGCTTCAATGCATCAGTTGAGTATATTTTGCG
RT_20842_R17	AGCTTCAATGCATCAGTACAGCTAATGTTAATG
RT_20863_R17	AGCTTCAATGCATCAGTATAACTCTCATATTA
RT_20903_R17	AGCTTCAATGCATCAGTACCTGGTGCAACTCCT
RT_22059_R17	AGCTTCAATGCATCAGTGAGAGACATATTCA
RT_22063_R17	AGCTTCAATGCATCAGTAATTATTCGCACTAG
RT_22094_R17	AGCTTCAATGCATCAGTTTTCCTTCAAGGTC
RT_22176_R17	AGCTTCAATGCATCAGTAGGCGTGTGCTTAG
RT_22226_R17	AGCTTCAATGCATCAGTACCAATGGTTCTAAAG
RT_22706_R17	AGCTTCAATGCATCAGTAATTTAGTAGGAGAC
RT_22716_R17	AGCTTCAATGCATCAGTAAAGCAGAGATCATT
RT_22770_R17	AGCTTCAATGCATCAGTCTGACTTCATCACCT
RT_22838_R17	AGCTTCAATGCATCAGTAAAATCATCTGG
RT_22865_R17	AGCTTCAATGCATCAGTTAGAATTCCAAGC
RT_23093_R17	AGCTTCAATGCATCAGTTCAAAAGAAAGTACT
RT_23113_R17	AGCTTCAATGCATCAGTTGCTGGTGCATGTAG
RT_23185_R17	AGCTTCAATGCATCAGTTAAACCATTGAAGT
RT_23259_R17	AGCTTCAATGCATCAGTCAGCAATGTCTCTGC
RT_23297_R17	AGCTTCAATGCATCAGTCTCAAGTGTCTGTG
RT_23766_R17	AGCTTCAATGCATCAGTACATTGTACAATCTA
RT_23782_R17	AGCTTCAATGCATCAGTTGAATCACCACAAAT
RT_23821_R17	AGCTTCAATGCATCAGTGCCATATTGCAAC
RT_23867_R17	AGCTTCAATGCATCAGTTCAACAGCTATTCC
RT_23909_R17	AGCTTCAATGCATCAGTTTGACTTGTGC
RT_24728_R17	AGCTTCAATGCATCAGTACACCATGAGGTGC
RT_24755_R17	AGCTTCAATGCATCAGTGCAGGGACATAAGTCA
RT_24765_R17	AGCTTCAATGCATCAGTTCTTTTCTTGTGCAG
RT_24821_R17	AGCTTCAATGCATCAGTCACGAGGAAAGTGTG
RT_24865_R17	AGCTTCAATGCATCAGTGTTACAAACCAG
RT_24904_R17	AGCTTCAATGCATCAGTTGTCTGTAGTAATG
RT_25409_R17	AGCTTCAATGCATCAGTTCCAATTGTGAAGAT
RT_25427_R17	AGCTTCAATGCATCAGTCACCTTGCTTCAAAG
RT_25477_R17	AGCTTCAATGCATCAGTTGCAGTAGCGCGAAC
RT_25517_R17	AGCTTCAATGCATCAGTAAGCCATCCGAAAG
RT_25561_R17	AGCTTCAATGCATCAGTTTGGAAGCGCTCTG
RT_26203_R17	AGCTTCAATGCATCAGTGTCGTCGGTTCATCA
RT_26217_R17	AGCTTCAATGCATCAGTCAGCTTGTGCTTAC
RT_26262_R17	AGCTTCAATGCATCAGTACCTGTCTCTTCC
RT_26305_R17	AGCTTCAATGCATCAGTACCACGAAAGCAAG
RT_26340_R17	AGCTTCAATGCATCAGTGCGCAGTAAGGATG
RT_26998_R17	AGCTTCAATGCATCAGTCCTTGATGTCAC
RT_27012_R17	AGCTTCAATGCATCAGTAGTTTCTTTAGGCAG
RT_27026_R17	AGCTTCAATGCATCAGTTCGTGATGTAGCAAC
RT_27067_R17	AGCTTCAATGCATCAGTACACGCTGCGAAGC
RT_27106_R17	AGCTTCAATGCATCAGTAGCGACTGTATG
RT_27143_R17	AGCTTCAATGCATCAGTGGAATGGTCTGTG
RT_28500_R17	AGCTTCAATGCATCAGTCATCTGGACTGCTATT
RT_28510_R17	AGCTTCAATGCATCAGTAGCCAATTTGGTCAT
RT_28531_R17	AGCTTCAATGCATCAGTAGCTCTTCGGTA
RT_28580_R17	AGCTTCAATGCATCAGTCTTGGACTGAGATC
RT_28622_R17	AGCTTCAATGCATCAGTCCAGCTTCTGG
RT_28659_R17	AGCTTCAATGCATCAGTTGCAACCCATATGAT
RT_29085_R17	AGCTTCAATGCATCAGTTACATTGTATGCTTT
RT_29098_R17	AGCTTCAATGCATCAGTTCTGGACCACGTCT
RT_29140_R17	AGCTTCAATGCATCAGTCTGATTAGTTCC
RT_29171_R17	AGCTTCAATGCATCAGTGCAATTTGCGGCCAA
RT_29851_R17	AGCTTCAATGCATCAGTCATTCTCCTAAGAAGC
RT_29882_R17	AGCTTCAATGCATCAGTTTTTTTTTTTGTCAT
Random primer
R17-6N	AGCTTCAATGCATCAGT-NNNNNN
