# Supplementary material for: CLAE: A High‐Fidelity Nanopore Sequencing Strategy for Read‐Level Viral Variant Detection and Environmental RNA Virus Discovery
Source: Adv Sci (Weinh). 2025 Sep 11;12(44):e05978. doi: 10.1002/advs.202505978 (PMC12667459; doi:10.1002/advs.202505978)
Supplement: Supplementary file 8 — Supplemental Table 7 [file ADVS-12-e05978-s010.xlsx]

## Sheet: Table S7 - Global Alpha Ref
	Signature Mutations	B.1.1.7	B.1.1	B.1.1.207	B.1.3
ref	C241T	0.97	1	1	0
ref	T877C	0	1	0	0
ref	C913T	0.99	0	0	0
ref	C1060T	0	0	1	0
ref	A1850G	0	0	0	1
ref	C3037T	1	1	0	0
ref	C3261T	0	0	0	1
ref	C3267T	1	0	0	0
ref	C3486T	0	0	0	1
ref	C4202T	0	0	0	1
ref	C5000A	0	1	0	0
ref	T5213C	0	0	1	0
ref	C5388A	0.99	0	0	0
ref	C5986T	0.98	0	0	0
ref	T6954C	0.97	0	0	0
ref	G10523C	0	0	1	0
ref	C11289T	0	1	0	0
ref	C11497T	0	1	0	0
ref	C12213T	0	1	0	0
ref	C14322T	0	1	0	0
ref	C14408T	0.99	1	0	0
ref	C14676T	0.99	0	0	0
ref	C15279T	0.99	0	0	0
ref	T16176C	1	0	0	0
ref	C16694T	0	0	1	0
ref	G17211T	0	0	1	0
ref	G17721T	0	0	1	0
ref	T19378C	0	1	0	0
ref	T21294A	0	0	1	0
ref	G21295A	0	0	1	0
ref	G21296A	0	0	1	0
ref	C21575T	0	0	0	1
ref	C21846T	0	0	0	1
ref	G22104T	0	1	0	0
ref	T22308C	0	0	1	0
ref	G23012A	0	0	1	0
ref	A23063T	0.97	0	0	1
ref	C23271A	0.99	0	0	0
ref	A23403G	1	1	0	0
ref	G23593T	0	0	0	1
ref	C23604A	0.99	0	0	0
ref	C23709T	0.99	0	0	0
ref	T24506G	0.99	0	0	0
ref	G24914C	0.99	0	0	0
ref	T25485A	0	1	0	0
ref	G25538T	0	1	0	0
ref	A25563G	0	0	0	1
ref	C26681T	0	0	1	0
ref	G26775T	0	0	0	1
ref	A27253G	0	0	1	0
ref	C27442T	0	0	1	0
ref	C27741T	0	0	1	0
ref	G27798T	0	0	1	0
ref	C27972T	0.99	0	0	0
ref	G28048T	0.98	0	0	1
ref	A28111G	0.99	0	0	0
ref	A28272T	0	0	1	0
ref	G28280C	0.98	0	0	0
ref	A28281T	0.98	0	0	0
ref	T28282A	0.99	0	0	0
ref	A28877T	0	1	0	0
ref	G28878C	0	1	0	0
ref	G28881A	0.98	1	0	0
ref	G28882A	0.98	1	0	0
ref	G28883C	0.98	1	0	0
ref	C28887T	0	0	1	0
ref	G28899T	0	1	0	0
ref	C28977T	0.99	0	0	0
ref	G29402T	0	0	0	1
ref	G29781T	0	0	1	0
