# Supplementary material for: CLAE: A High‐Fidelity Nanopore Sequencing Strategy for Read‐Level Viral Variant Detection and Environmental RNA Virus Discovery
Source: Adv Sci (Weinh). 2025 Sep 11;12(44):e05978. doi: 10.1002/advs.202505978 (PMC12667459; doi:10.1002/advs.202505978)
Supplement: Supplementary file 9 — Supplemental Table 8 [file ADVS-12-e05978-s006.xlsx]

## Sheet: Table S8 - Nasal Swab Ref
	Signature Mutations	Nasal_115389207_L1	Nasal_115395352_L1	Nasal_115404609_L1	Nasal_115406028_L1	Nasal_115423470_L1	Nasal_115448743_L1	Nasal_115909412_L1	Nasal_115964171_L1	Nasal_115985837_L1 ???	Nasal_115988735_L1
ref	C241T	1	1	1	0	1	1	1	1	1	1
ref	C583T	0	0	0	0	0	0	0	0	1	0
ref	T733C	1	0	0	0	0	0	0	0	0	0
ref	C913T	0	1	1	0	1	0	0	1	0	1
ref	C1059T	0	0	0	0	0	1	1	0	0	0
ref	C1387T	0	0	0	0	0	1	0	0	0	0
ref	G1661A	0	0	0	0	0	0	1	0	0	0
ref	C3037T	0	1	1	0	1	1	1	1	1	1
ref	C3261T	0	0	0	0	0	1	0	0	0	0
ref	C3267T	1	1	1	0	1	0	0	1	0	1
ref	C3486T	0	0	0	0	0	1	0	0	0	0
ref	C3634T	0	0	0	0	0	0	0	0	1	0
ref	C3961T	0	0	0	0	0	0	0	0	1	0
ref	C4202T	0	0	0	0	0	1	0	0	0	0
ref	G4255A	0	1	0	0	1	0	0	0	0	1
ref	C4551T	0	0	0	0	0	0	1	0	0	0
ref	C5388A	0	1	1	0	1	0	0	1	0	1
ref	C5986T	0	1	0	0	1	0	0	1	0	1
ref	A6725T	0	0	1	0	0	0	0	0	0	0
ref	T6954C	0	1	0	0	1	0	0	1	0	1
ref	T7048C	0	0	0	0	0	1	0	0	0	0
ref	C7299T	0	0	0	0	0	0	0	1	0	0
ref	C7728T	0	1	0	0	1	0	0	0	0	1
ref	G7798T	0	0	0	0	0	0	0	0	1	0
ref	G8083A	0	0	0	0	0	0	1	0	0	0
ref	C8616T	0	0	0	0	0	0	0	0	1	0
ref	T8815G	0	0	0	0	0	1	0	0	0	0
ref	C9072T	0	0	0	0	0	0	0	0	1	0
ref	C9438T	0	0	0	0	0	0	1	0	0	0
ref	C9866T	0	0	0	0	0	1	0	0	0	0
ref	C9891T	0	0	0	0	0	0	0	0	1	0
ref	T9976C	0	0	0	0	0	1	0	0	0	0
ref	C10078T	0	0	0	0	1	0	0	0	0	0
ref	C10116T	0	0	0	0	0	0	0	0	1	0
ref	C10319T	0	0	0	0	0	1	1	0	0	0
ref	C10615T	0	0	1	0	0	0	0	0	0	0
ref	C11020T	0	0	0	0	0	1	0	0	0	0
ref	G11507A	0	1	0	0	1	0	0	0	0	1
ref	C12624T	0	1	0	0	0	0	0	0	0	0
ref	C13452T	0	0	0	0	0	0	1	0	0	0
ref	T14073C	0	0	0	0	0	1	0	0	0	0
ref	C14408T	0	1	1	0	1	1	1	1	1	1
ref	C14676T	1	1	1	0	1	0	0	1	0	1
ref	C14805T	0	0	0	0	0	0	1	0	0	0
ref	T15096C	0	0	1	0	0	0	0	1	0	0
ref	C15279T	1	1	1	0	1	0	0	1	0	1
ref	T15393A	0	0	0	0	0	0	1	0	0	0
ref	G15451A	0	0	0	0	0	0	1	0	0	0
ref	C15579T	0	0	1	0	0	0	0	0	0	0
ref	C15895T	0	0	0	0	0	0	1	0	0	0
ref	T16176C	1	1	1	0	1	0	0	1	0	1
ref	T17628C	0	0	0	0	0	0	0	1	0	0
ref	C18348T	0	0	0	0	1	0	0	0	0	0
ref	A18424G	0	0	0	0	0	1	1	0	0	0
ref	C18695T	0	0	0	0	0	0	1	0	0	0
ref	C19164T	0	0	1	0	0	0	0	0	0	0
ref	C19170T	0	0	0	0	0	0	1	0	0	0
ref	C19264T	0	0	0	0	0	0	1	0	0	0
ref	G20433T	0	0	0	0	1	0	0	0	0	0
ref	G20578A	0	0	0	0	0	0	0	0	1	0
ref	C20930T	0	0	1	0	0	0	0	0	0	0
ref	T21144C	0	0	0	0	0	1	0	0	0	0
ref	C21304T	0	0	0	0	0	1	1	0	0	0
ref	C21575T	0	0	0	0	1	0	0	0	0	0
ref	G21800A	0	0	0	0	0	0	0	0	1	0
ref	C21846T	0	0	0	0	0	0	0	0	1	0
ref	G23012A	0	0	0	0	0	0	0	0	1	0
ref	A23063T	0	1	1	0	1	1	0	1	0	1
ref	C23271A	1	1	1	0	1	0	0	1	0	1
ref	T23287C	0	0	0	0	0	0	0	0	1	0
ref	A23403G	1	1	1	0	1	1	1	1	1	1
ref	C23439T	0	0	0	0	0	0	0	0	1	0
ref	C23604A	0	1	1	0	1	0	0	1	1	1
ref	C23709T	0	1	1	0	1	0	0	1	0	1
ref	G23948C	0	0	0	0	0	0	0	0	1	0
ref	C24023T	1	1	0	0	0	0	0	0	0	0
ref	C24382T	0	0	0	0	0	0	0	0	1	0
ref	G24410C	0	0	0	0	0	0	0	0	0	1
ref	T24506G	1	1	1	0	1	0	0	1	0	1
ref	T24763C	0	0	0	0	0	1	0	0	0	0
ref	C24822T	0	0	1	0	0	0	0	0	0	0
ref	A24902G	0	0	0	0	0	0	0	1	0	0
ref	G24914C	0	1	1	0	1	0	0	1	0	1
ref	C25096T	0	0	1	0	0	0	0	0	0	0
ref	G25250T	0	0	0	0	0	0	0	1	0	0
ref	C25276A	0	0	0	0	0	0	0	0	1	0
ref	C25339T	0	0	0	0	0	0	0	1	0	0
ref	G25563T	0	0	0	0	0	1	1	0	0	0
ref	C25587A	0	0	0	0	0	0	0	0	0	1
ref	C25665T	0	0	0	0	0	1	0	0	0	0
ref	C25702T	1	1	0	0	1	0	0	0	0	1
ref	G25907T	0	0	0	0	0	1	0	0	0	0
ref	G26526T	0	0	0	0	0	0	0	0	1	0
ref	C26636T	0	0	0	0	0	0	0	0	1	0
ref	T26767C	0	0	0	0	0	0	0	0	1	0
ref	C27002T	0	0	1	0	0	0	0	0	0	0
ref	G27364T	0	1	0	0	0	0	0	0	0	0
ref	T27582C	0	0	0	0	0	0	0	0	1	0
ref	C27584T	0	0	0	0	0	0	0	1	0	0
ref	C27752T	0	0	0	0	0	1	0	0	0	0
ref	C27881T	0	0	0	0	1	0	0	0	0	0
ref	A27932T	0	0	0	0	0	1	0	0	0	0
ref	C27964T	0	0	0	0	0	1	0	0	0	0
ref	C27972T	0	1	0	0	1	0	0	1	0	1
ref	G28048T	0	1	0	0	1	0	0	1	1	1
ref	C28093T	0	1	0	0	0	0	0	0	0	0
ref	A28095T	0	0	0	0	0	0	0	1	0	0
ref	A28111G	0	1	1	0	1	0	0	1	0	1
ref	G28167A	1	0	0	0	0	0	0	0	0	0
ref	G28209T	0	0	0	0	0	0	0	0	1	0
ref	A28271G	0	0	0	0	0	0	0	0	1	0
ref	G28280C	0	1	1	0	1	0	0	1	0	1
ref	A28281T	0	1	1	0	1	0	0	1	0	1
ref	T28282A	0	1	1	0	1	0	0	1	0	1
ref	A28365G	0	0	0	0	0	0	0	0	1	0
ref	C28472T	0	0	0	0	0	1	1	0	0	0
ref	C28512G	1	0	0	0	0	0	0	0	0	0
ref	C28869T	0	0	0	0	0	1	0	0	0	0
ref	A28877T	0	0	0	0	0	0	0	1	0	0
ref	G28878C	0	0	0	0	0	0	0	1	0	0
ref	G28881A	1	1	1	0	1	0	0	1	1	1
ref	G28882A	1	1	1	0	1	0	0	1	1	1
ref	G28883C	1	1	1	0	1	0	0	1	1	1
ref	G28908T	0	0	0	0	0	0	0	0	1	0
ref	C28977T	1	1	1	0	1	0	0	1	0	1
ref	C29296T	0	0	0	0	0	0	0	0	0	1
ref	C29769T	0	0	0	0	0	0	0	0	1	0
ref	C29774T	0	1	0	0	0	0	0	0	0	0
