# Supplementary material for: CLAE: A High‐Fidelity Nanopore Sequencing Strategy for Read‐Level Viral Variant Detection and Environmental RNA Virus Discovery
Source: Adv Sci (Weinh). 2025 Sep 11;12(44):e05978. doi: 10.1002/advs.202505978 (PMC12667459; doi:10.1002/advs.202505978)
Supplement: Supplementary file 10 — Supplemental Table 9 [file ADVS-12-e05978-s007.xlsx]

## Sheet: Table S9 - Global Major Variant
	Signature Mutations	B.1.1.7	B.1.351	P.1	B.1.617.2	B.1.617.3	AY.100	AY.103	AY.118	AY.119	AY.120	AY.4	B.1.1.529	BA.1	BA.2	BA.4	BA.5	BN.1	BF.7	BQ.1	CH.1.1	XBB.1.5
ref	G210T	0	0	0	0	0	0.97	0.97	0.97	0.97	0	0	0	0	0	0	0	0	0	0	0	0
ref	C241T	0.97	0.96	0.97	0	0.96	0.97	0.97	0.97	0.97	0.96	0.96	0	0	0	0	0	0	0	0	0	0
ref	T670G	0	0	0	0	0	0	0	0	0	0	0	0	0	0.98	0.98	0.97	0.98	0.99	0.98	0.98	0.98
ref	T733C	0	0	0.99	0	0	0	0	0	0	0	0	0	0	0	0	0	0	0	0	0	0
ref	T826C	0	0	0	0	0	0	0	0.98	0	0	0	0	0	0	0	0	0	0	0	0	0
ref	C913T	0.99	0	0	0	0	0	0	0	0	0	0	0	0	0	0	0	0	0	0	0	0
ref	C1059T	0	0.97	0	0	0	0	0	0	0	0	0	0	0	0	0	0	0	0	0	0	0
ref	C1627T	0	0	0	0	0	0	0	0	0	0	0	0	0	0	0	0	0	0.97	0	0	0
ref	C1931A	0	0	0	0	0	0	0	0	0	0	0	0	0	0	0	0	0	0	0.98	0	0
ref	C2790T	0	0	0	0	0	0	0	0	0	0	0	0	0	0.98	0.98	0.98	0.98	0.99	0.99	0.99	0.99
ref	A2832G	0	0	0	0	0	0	0	0	0	0	0	0	0.97	0	0	0	0	0	0	0	0
ref	T2954C	0	0	0	0	0	0	0	0	0	0	0	0	0	0	0	0	0	0	0.98	0	0
ref	C3037T	1	0.98	0.99	0	0.99	0.99	0.99	0.99	0.99	1	1	0	0.99	0.99	0.99	0.99	0.99	1	0.99	0.99	1
ref	C3267T	1	0	0	0	0	0	0	0	0	0	0	0	0	0	0	0	0	0	0	0	0
ref	C3796T	0	0	0	0	0	0	0	0	0	0	0	0	0	0	0	0	0.96	0	0	0.97	0
ref	C3828T	0	0	0.97	0	0	0	0	0	0	0	0	0	0	0	0	0	0	0	0	0	0
ref	C3857A	0	0	0	0	0	0	0	0	0	0	0	0	0	0	0	0	0	0	0	0.96	0
ref	C3927T	0	0	0	0	0	0	0	0	0	0	0	0	0	0	0	0	0.96	0	0	0.97	0
ref	G4181T	0	0	0	0	0	0.99	0.99	1	1	1	1	0	0	0	0	0	0	0	0	0	0
ref	G4184A	0	0	0	0	0	0	0	0	0	0	0	0	0	0.99	0.99	0.99	0.99	0.99	0.98	1	1
ref	C4321T	0	0	0	0	0	0	0	0	0	0	0	0	0	0.97	0.97	0.96	0.97	0.97	0.97	0.98	0.98
ref	C5183T	0	0	0	0	0	0	0	0	0	0	0	0	0	0	0	0	0.97	0	0	0.99	0
ref	T5386G	0	0	0	0	0	0	0	0	0	0	0	0	0.99	0	0	0	0	0	0	0	0
ref	C5388A	0.99	0	0	0	0	0	0	0	0	0	0	0	0	0	0	0	0	0	0	0	0
ref	A5648C	0	0	0.99	0	0	0	0	0	0	0	0	0	0	0	0	0	0	0	0	0	0
ref	C5986T	0.98	0	0	0	0	0	0	0	0	0	0	0	0	0	0	0	0	0	0	0	0
ref	A6319G	0	0	0.98	0	0	0	0	0	0	0	0	0	0	0	0	0	0	0	0	0	0
ref	C6402T	0	0	0	0	0	0.98	0.98	0.98	0.98	0.98	0.97	0	0	0	0	0	0	0	0	0	0
ref	C6408T	0	0	0	0	0	0	0	0	0	0.97	0	0	0	0	0	0	0	0	0	0	0
ref	A6613G	0	0	0.98	0	0	0	0	0	0	0	0	0	0	0	0	0	0	0	0	0	0
ref	T6954C	0.97	0	0	0	0	0	0	0	0	0	0	0	0	0	0	0	0	0	0	0	0
ref	C7124T	0	0	0	0	0	0.96	0.96	0.96	0.96	0.98	0.99	0	0	0	0	0	0	0	0	0	0
ref	C7528T	0	0	0	0	0	0	0	0	0	0	0	0	0	0	0	0	0	0.99	0	0	0
ref	C7851T	0	0	0	0	0	0	0	0	0	0	0.99	0	0	0	0	0	0	0	0	0	0
ref	G8393A	0	0	0	0	0	0	0	0	0	0	0	0	0.99	0	0	0	0	0	0	0	0
ref	C8986T	0	0	0	0	0	0.99	0.99	1	0.99	1	1	0	0	0	0	0	0	0	0	0	0
ref	G9053T	0	0	0	0	0	0.99	0.99	0.99	0.99	1	1	0	0	0	0	0	0	0	0	0	0
ref	C9344T	0	0	0	0	0	0	0	0	0	0	0	0	0	0.97	0.97	0.96	0.98	0.98	0.97	0.98	0.98
ref	A9424G	0	0	0	0	0	0	0	0	0	0	0	0	0	0.96	0	0	0.96	0.97	0.96	0.98	0.97
ref	C9534T	0	0	0	0	0	0	0	0	0	0	0	0	0	0.97	0.97	0.96	0.98	0.98	0.97	0.98	0.98
ref	C9559T	0	0	0	0	0	0.98	0	0	0	0	0	0	0	0	0	0	0	0	0	0	0
ref	C9866T	0	0	0	0	0	0	0	0	0	0	0	0	0	0	0	0	0.97	0	0	0.98	0.99
ref	C10029T	0	0	0	0	0	1	1	1	1	1	1	0	0.99	0.99	0.98	0.98	0.99	0.99	0.99	0.99	0.99
ref	C10198T	0	0	0	0	0	0	0	0	0	0	0	0	0	0	0.96	0.96	0.97	0.97	0.97	0.98	0.98
ref	A10323G	0	0.97	0	0	0	0	0	0	0	0	0	0	0	0	0	0	0	0	0	0	0
ref	G10447A	0	0	0	0	0	0	0	0	0	0	0	0	0	0.99	1	0.99	1	1	0.99	1	1
ref	C10449A	0	0	0	0	0	0	0	0	0	0	0	0	0.98	1	1	0.99	1	1	0.99	1	1
ref	G10634T	0	0	0	0	0.96	0	0	0	0	0	0	0	0	0	0	0	0	0	0	0	0
ref	A11201G	0	0	0	0	0	1	1	1	1	1	1	0	0	0	0	0	0	0	0	0	0
ref	A11332G	0	0	0	0	0	0.99	1	0.99	0.99	1	0.99	0	0	0	0	0	0	0	0	0	0
ref	A11537G	0	0	0	0	0	0	0	0	0	0	0	0	0.99	0	0	0	0	0	0	0	0
ref	C11750T	0	0	0	0	0	0	0	0	0	0	0	0	0	0	0	0	0	0	0.98	0	0
ref	G12160A	0	0	0	0	0	0	0	0	0	0	0	0	0	0	0.98	0	0	1	0.99	0	0
ref	A12444G	0	0	0	0	0	0	0	0	0	0	0	0	0	0	0	0	0.98	0	0	0.99	0
ref	C12778T	0	0	0.98	0	0	0	0	0	0	0	0	0	0	0	0	0	0	0	0	0	0
ref	C12880T	0	0	0	0	0	0	0	0	0	0	0	0	0	0.99	1	0.97	1	1	0.99	1	0.99
ref	T13195C	0	0	0	0	0	0	0	0	0	0	0	0	0.99	0	0	0	0	0	0	0	0
ref	C13860T	0	0	0.98	0	0	0	0	0	0	0	0	0	0	0	0	0	0	0	0	0	0
ref	T14257C	0	0	0	0	0	0	0	0	0	0	0	0	0	0	0	0	0	0	0.98	0	0
ref	C14408T	0.99	0	0.99	0	0.99	1	1	0.99	1	1	1	0	0.99	1	0.99	0.99	0.99	1	0.99	1	1
ref	C14676T	0.99	0	0	0	0	0	0	0	0	0	0	0	0	0	0	0	0	0	0	0	0
ref	C15240T	0	0	0	0	0	0.99	0	0	0	0	0	0	0.99	0	0	0	0	0	0	0	0
ref	C15279T	0.99	0	0	0	0	0	0	0	0	0	0	0	0	0	0	0	0	0	0	0	0
ref	G15451A	0	0	0	0	0	0.99	0.99	0.99	0.99	0.97	0.97	0	0	0	0	0	0.96	0	0	0	0.96
ref	C15714T	0	0	0	0	0	0	0	0	0	0	0	0	0	0.99	0.99	0.99	1	1	0.99	0.99	1
ref	C15738T	0	0	0	0	0	0	0	0	0	0	0	0	0	0	0	0	0	0	0	0	1
ref	T15939C	0	0	0	0	0	0	0	0	0	0	0	0	0	0	0	0	0	0	0	0	0.99
ref	T16176C	1	0	0	0	0	0	0	0	0	0	0	0	0	0	0	0	0	0	0	0	0
ref	T16342C	0	0	0	0	0	0	0	0	0	0	0	0	0	0	0	0	0	0	0	0	0.99
ref	C16466T	0	0	0	0	0	1	1	1	0.99	1	1	0	0	0	0	0	0	0	0	0	0
ref	G16935A	0	0	0	0	0	0	0	0	0	0	0	0	0	0	0	0	0	0	0.98	0	0
ref	G17122T	0	0	0	0	0	0.99	0	0	0	0	0	0	0	0	0	0	0	0	0	0	0
ref	T17124C	0	0	0	0	0	0	0	0	0	0	0	0	0	0	0	0	0	0	0	0	0.97
ref	A17236G	0	0	0	0	0	0	0.99	0	0	0	0	0	0	0	0	0	0	0	0	0	0
ref	G17259T	0	0	0.98	0	0	0	0	0	0	0	0	0	0	0	0	0	0	0	0	0	0
ref	C17410T	0	0	0	0	0	0	0	0	0	0	0	0	0	0.99	1	0.99	1	1	0.99	1	1
ref	T17859C	0	0	0	0	0	0	0	0	0	0	0	0	0	0	0	0	0	0	0	0	0.99
ref	A18163G	0	0	0	0	0	0	0	0	0	0	0	0	0	0.97	0.96	0	0	0.98	0.97	0.97	0.97
ref	G18583A	0	0	0	0	0	0	0	0	0	0	0	0	0	0	0	0	0	0	0	0.99	0
ref	G19006T	0	0	0	0	0	0	0	0	0.99	0	0	0	0	0	0	0	0	0	0	0	0
ref	C19220T	0	0	0	0	0	0.99	0.99	1	1	1	1	0	0	0	0	0	0	0	0	0	0
ref	A19326G	0	0	0	0	0	0	0	0	0	0	0	0	0	0	0	0	0	0	0	0	0.98
ref	C19955T	0	0	0	0	0	0	0	0	0	0	0	0	0	0	0	0	0	0.96	0	0	0
ref	C20235T	0	0	0	0	0	0	0	0	0	0	0	0	0	0	0	0	0.98	0	0	0	0
ref	A20741G	0	0	0	0	0	0	0	0	0	0	0	0	0	0	0	0	0	0	0	0.99	0
ref	C21614T	0	0	0.97	0	0	0	0	0	0	0	0	0	0	0	0	0	0	0	0	0	0
ref	C21618T	0	0	0	0	0	0	0	0	0	0	0	0	0	0.97	0	0	0	0.96	0.98	0.96	0.97
ref	C21618G	0	0	0	0	0	0.98	0.98	0.98	0.98	0.99	1	0	0	0	0	0	0	0	0	0	0
ref	C21621A	0	0	0.96	0	0	0	0	0	0	0	0	0	0	0	0	0	0	0	0	0	0
ref	C21638T	0	0	0.97	0	0	0	0	0	0	0	0	0	0	0	0	0	0	0	0	0	0
ref	C21762T	0	0	0	0	0	0	0	0	0	0	0	0	0.97	0	0	0	0	0	0	0	0
ref	A21801C	0	0.99	0	0	0	0	0	0	0	0	0	0	0	0	0	0	0	0	0	0	0
ref	T21810C	0	0	0	0	0	0	0	0	0	0	0	0	0	0	0	0	0	0	0	0	0.96
ref	G21987A	0	0	0	0	0	0	0	0	0	0	0	0	0	0.97	0.97	0.97	0	0.97	0.98	0	0.97
ref	C22000A	0	0	0	0	0	0	0	0	0	0	0	0	0	0	0	0	0	0	0	0	0.96
ref	C22109G	0	0	0	0	0	0	0	0	0	0	0	0	0	0	0	0	0	0	0	0	0.96
ref	T22200G	0	0	0	0	0	0	0	0	0	0	0	0	0	0.98	0.98	0.97	0	0.97	0.98	0	0
ref	T22200A	0	0	0	0	0	0	0	0	0	0	0	0	0	0	0	0	0	0	0	0	0.97
ref	G22331A	0	0	0	0	0	0	0	0	0	0	0	0	0	0	0	0	0	0	0	0.97	0
ref	G22577C	0	0	0	0	0	0	0	0	0	0	0	0	0	0	0	0	0	0	0	0.97	0.96
ref	G22578A	0	0	0	0	0	0	0	0	0	0	0	0	0	0.96	0.97	0.96	0	0.98	0.97	0.98	0.97
ref	G22599C	0	0	0	0	0	0	0	0	0	0	0	0	0	0	0	0	0.96	0.96	0	0.97	0.96
ref	A22629C	0	0	0	0	0	0	0	0	0	0	0	0	0	0	0	0	0.96	0	0	0	0
ref	C22674T	0	0	0	0	0	0	0	0	0	0	0	0	0	0	0	0	0.96	0.97	0	0	0
ref	T22679C	0	0	0	0	0	0	0	0	0	0	0	0	0	0.96	0.97	0	0.97	0.98	0.96	0.96	0
ref	C22686T	0	0	0	0	0	0	0	0	0	0	0	0	0	0	0.96	0	0.96	0.98	0	0	0
ref	A22688G	0	0	0	0	0	0	0	0	0	0	0	0	0	0	0.96	0	0.96	0.98	0	0	0
ref	G22775A	0	0	0	0	0	0	0	0	0	0	0	0	0	0.96	0.97	0	0.97	0.98	0.96	0.97	0.96
ref	T22882G	0	0	0	0	0	0	0	0	0	0	0	0	0	0	0	0	0	0	0	0.97	0
ref	A22893C	0	0	0	0	0	0	0	0	0	0	0	0	0	0	0	0	0	0	0	0.96	0
ref	G22898A	0	0	0	0	0	0	0	0	0	0	0	0	0	0	0	0	0	0	0	0.97	0
ref	T22917G	0	0	0	0	0	0.97	0.97	0.97	0.97	0.98	0.98	0	0	0	0	0	0	0	0	0.97	0
ref	T22942G	0	0	0	0	0	0	0	0	0	0	0	0	0	0	0	0	0	0	0	0.97	0
ref	G22992A	0	0	0	0	0	0	0	0	0	0	0	0	0	0	0	0	0.96	0.96	0.96	0.97	0.97
ref	C22995A	0	0	0	0	0	0.97	0.97	0.98	0.98	0.98	0.98	0	0	0	0	0	0.96	0.96	0.96	0.97	0.97
ref	A23013C	0	0	0	0	0	0	0	0	0	0	0	0	0	0	0	0	0.97	0.96	0.96	0.98	0.97
ref	T23018G	0	0	0	0	0	0	0	0	0	0	0	0	0	0	0	0	0	0.96	0.96	0	0
ref	T23018C	0	0	0	0	0	0	0	0	0	0	0	0	0	0	0	0	0	0	0	0	0.97
ref	T23019C	0	0	0	0	0	0	0	0	0	0	0	0	0	0	0	0	0	0	0	0.98	0.97
ref	T23031C	0	0	0	0	0	0	0	0	0	0	0	0	0	0	0	0	0	0	0	0	0.98
ref	A23055G	0	0	0	0	0	0	0	0	0	0	0	0	0	0	0	0	0.96	0	0	0.98	0.98
ref	A23063T	0.97	0	0	0	0	0	0	0	0	0	0	0	0	0	0	0	0.96	0	0.96	0.98	0.98
ref	T23075C	0	0	0	0	0	0	0	0	0	0	0	0	0	0	0	0	0.96	0	0.96	0.98	0.98
ref	C23202A	0	0	0	0	0	0	0	0	0	0	0	0	0.99	0	0	0	0	0	0	0	0
ref	C23271A	0.99	0	0	0	0	0	0	0	0	0	0	0	0	0	0	0	0	0	0	0	0
ref	A23403G	1	1.01	1	0.99	1	1	1	1	1	1	1	0	1	1	1	0.99	1	1	1	1	1
ref	C23525T	0	0	0.98	0	0	0	0	0	0	0	0	0	0.99	1	1	0.99	1	1	1	1	1
ref	T23599G	0	0	0	0	0	0	0	0	0	0	0	0	0.99	1	0.99	0.99	0.99	1	0.99	1	0.99
ref	C23604G	0	0	0	0.97	0.99	1	1	1	1	1	1	0	0	0	0	0	0	0	0	0	0
ref	C23604A	0.99	0	0	0	0	0	0	0	0	0	0	0	0.99	0.99	0.98	0.98	0.99	0.99	0.99	0.99	0.99
ref	C23664T	0	0.98	0	0	0	0	0	0	0	0	0	0	0	0	0	0	0	0	0	0	0
ref	C23709T	0.99	0	0	0	0	0	0	0	0	0	0	0	0	0	0	0	0	0	0	0	0
ref	C23854A	0	0	0	0	0	0	0	0	0	0	0	0	0	0.96	0	0	0.96	0.98	0.98	0.98	0.98
ref	G23948T	0	0	0	0	0	0	0	0	0	0	0	0	0.97	0.99	0	0.97	0.98	0.99	0.99	0.99	0.98
ref	C24130A	0	0	0	0	0	0	0	0	0	0	0	0	0.98	0	0	0	0	0	0	0	0
ref	C24208T	0	0	0	0	0	0	0.99	0	0	0	0	0	0	0	0	0	0	0	0	0	0
ref	G24410A	0	0	0	0	0	0.97	0.97	0.96	0.96	0.97	0.98	0	0	0	0	0	0	0	0	0	0
ref	A24424T	0	0	0	0	0	0	0	0	0	0	0	0	0.98	0.99	0.97	0.99	0.99	1	0.99	0.99	0.99
ref	T24469A	0	0	0	0	0	0	0	0	0	0	0	0	0.98	0.99	0.97	0.99	0.99	1	0.99	1	0.99
ref	C24503T	0	0	0	0	0	0	0	0	0	0	0	0	0.98	0	0	0	0	0	0	0	0
ref	T24506G	0.99	0	0	0	0	0	0	0	0	0	0	0	0	0	0	0	0	0	0	0	0
ref	C24642T	0	0	0.98	0	0	0	0	0	0	0	0	0	0	0	0	0	0	0	0	0	0
ref	G24914C	0.99	0	0	0	0	0	0	0	0	0	0	0	0	0	0	0	0	0	0	0	0
ref	C25000T	0	0	0	0	0	0	0	0	0	0	0	0	0.98	0.97	0.98	0.98	0.99	0.97	0.98	0.99	0.99
ref	A25003G	0	0	0	0	0	0	0	0	0	0.99	0	0	0	0	0	0	0	0	0	0	0
ref	G25088T	0	0	0.98	0	0	0	0	0	0	0	0	0	0	0	0	0	0	0	0	0	0
ref	C25416T	0	0	0	0	0	0	0	0	0	0	0	0	0	0	0	0	0.99	0	0	1	1
ref	C25469T	0	0	0	0	0	1	1	1	1	1	1	0	0	0	0	0	0	0	0	0	0
ref	G25563T	0	0.96	0	0	0	0	0	0	0	0	0	0	0	0	0	0	0	0	0	0	0
ref	C25584T	0	0	0	0	0	0	0	0	0	0	0	0	0.99	1	0.99	0.99	1	1	1	1	1
ref	C26060T	0	0	0	0	0	0	0	0	0	0	0	0	0	0.99	0.99	0.98	0.99	0.99	0.99	0.99	0.99
ref	T26149C	0	0	0.98	0	0	0	0	0	0	0	0	0	0	0	0	0	0	0	0	0	0
ref	C26270T	0	0	0	0	0	0	0	0	0	0	0	0	0.99	0.99	0.99	0.98	0.99	0.99	0.99	1	1
ref	A26275G	0	0	0	0	0	0	0	0	0	0	0	0	0	0	0	0	0.99	0	0	0.99	0.99
ref	C26456T	0	0.96	0	0	0	0	0	0	0	0	0	0	0	0	0	0	0	0	0	0	0
ref	C26577G	0	0	0	0	0	0	0	0	0	0	0	0	0	0	0	0	0	0	0.96	0	0.96
ref	G26709A	0	0	0	0	0	0	0	0	0	0	0	0	0.97	0.99	0.98	0.97	0.99	0.99	0.98	1	0.99
ref	T26767C	0	0	0	0	0	0.99	0.99	0.99	0.99	1	1	0	0	0	0	0	0	0	0	0	0
ref	C26858T	0	0	0	0	0	0	0	0	0	0	0	0	0	0.98	0	0	0.97	0	0	0.98	0.98
ref	A27259C	0	0	0	0	0	0	0	0	0	0	0	0	0.99	0.99	0	0	0.99	0	0	0.99	0.98
ref	A27338T	0	0	0	0	0	0	0	0.96	0	0	0	0	0	0	0	0	0	0	0	0	0
ref	G27382C	0	0	0	0	0	0	0	0	0	0	0	0	0	0.98	0	0	0.98	0	0	0.98	0.98
ref	A27383T	0	0	0	0	0	0	0	0	0	0	0	0	0	0.96	0	0	0.97	0	0	0.96	0.97
ref	T27384C	0	0	0	0	0	0	0	0	0	0	0	0	0	0.96	0	0	0.97	0	0	0.97	0.98
ref	C27752T	0	0	0	0	0	0	0	0	0.96	0.96	0.97	0	0	0	0	0	0	0	0	0	0
ref	C27807T	0	0	0	0	0	0	0	0	0	0	0	0	0.97	0.98	0.98	0.96	0.98	0.96	0.98	0.98	0.99
ref	C27874T	0	0	0	0	0	0.99	0.99	0.99	0.99	0.97	0.98	0	0	0	0	0	0	0	0	0	0
ref	G27915T	0	0	0	0	0	0	0	0	0	0	0	0	0	0	0	0	0	0	0	0	0.96
ref	C27972T	0.99	0	0	0	0	0	0	0	0	0	0	0	0	0	0	0	0	0	0	0	0
ref	T28007C	0	0	0	0	0	0.98	0	0	0	0	0	0	0	0	0	0	0	0	0	0	0
ref	G28048T	0.98	0	0	0	0	0	0	0	0	0	0	0	0	0	0	0	0	0	0	0	0
ref	A28111G	0.99	0	0	0	0	0	0	0	0	0	0	0	0	0	0	0	0	0	0	0	0
ref	G28167A	0	0	0.98	0	0	0	0	0	0	0	0	0	0	0	0	0	0	0	0	0	0
ref	G28280C	0.98	0	0	0	0	0	0	0	0	0	0	0	0	0	0	0	0	0	0	0	0
ref	A28281T	0.98	0	0	0	0	0	0	0	0	0	0	0	0	0	0	0	0	0	0	0	0
ref	T28282A	0.99	0	0	0	0	0	0	0	0	0	0	0	0	0	0	0	0	0	0	0	0
ref	C28311T	0	0	0	0	0	0	0	0	0	0	0	0	0.97	0.98	0.98	0.98	0.99	0.99	0.99	0.99	1
ref	C28312T	0	0	0	0	0	0	0	0	0	0	0	0	0	0	0	0	0	0	0.98	0	0
ref	A28330G	0	0	0	0	0	0	0	0	0	0	0	0	0	0	0	0	0	0.99	0	0	0
ref	A28461G	0	0	0	0	0	0.99	0.98	0.97	0.98	0.99	0.99	0	0	0	0	0	0	0	0	0	0
ref	C28512G	0	0	0.99	0	0	0	0	0	0	0	0	0	0	0	0	0	0	0	0	0	0
ref	G28681T	0	0	0	0	0	0	0	0	0	0	0	0	0	0	0	0	0	0	0.97	0	0
ref	A28877T	0	0	0.96	0	0	0	0	0	0	0	0	0	0	0	0	0	0	0	0	0	0
ref	G28881A	0.98	0	0	0	0	0	0	0	0	0	0	0	0.98	0.98	0.99	0.98	0.99	0.99	0.99	0.99	1
ref	G28881T	0	0	0	0	0	0.99	0.99	0.99	0.99	0.99	1	0	0	0	0	0	0	0	0	0	0
ref	G28882A	0.98	0	0	0	0	0	0	0	0	0	0	0	0.98	0.97	0.98	0.97	0.98	0.99	0.99	0.98	0.99
ref	G28883C	0.98	0	0	0	0	0	0	0	0	0	0	0	0.98	0.97	0.98	0.98	0.98	0.99	0.99	0.98	0.99
ref	C28887T	0	0.96	0	0	0	0	0	0	0	0	0	0	0	0	0	0	0	0	0	0	0
ref	G28916T	0	0	0	0	0	0.99	0.99	0.99	0.99	0.99	0.99	0	0	0	0	0	0	0	0	0	0
ref	C28977T	0.99	0	0	0	0	0	0	0	0	0	0	0	0	0	0	0	0	0	0	0	0
ref	G29402T	0	0	0	0	0	0.97	0.98	0.97	0.98	0.99	1	0	0	0	0	0	0	0	0	0	0
ref	A29510C	0	0	0	0	0	0	0	0	0	0	0	0	0	0.97	0.98	0.96	0.98	0.99	0.98	0.98	0.98
ref	G29742T	0	0	0	0	0	0	0	0	0	0.96	0.96	0	0	0	0	0	0	0	0	0	0
