# Supplementary material for: CLAE: A High‐Fidelity Nanopore Sequencing Strategy for Read‐Level Viral Variant Detection and Environmental RNA Virus Discovery
Source: Adv Sci (Weinh). 2025 Sep 11;12(44):e05978. doi: 10.1002/advs.202505978 (PMC12667459; doi:10.1002/advs.202505978)
Supplement: Supplementary file 11 — Supplemental Table 10 [file ADVS-12-e05978-s004.xlsx]

## Sheet: Table S10- Seq Data Summary
Figure	Type	Notes	File Names	data (https://drive.google.com/drive/folders/1wKOW-8VZM2E-wksPzUMROjLihH4FbOaR)	sequencing pathway
Figure1
Figure1D_i	RCA			Figure1BCD_RCA_length_bias SuppleFigure_RCA_length-bias	/fs/ess/PAS1405/HannahYu_all/Paper_2024_sequencing/Figure1B_i)
Figure1D_ii	RCA with SSB			/fs/ess/PAS1405/HannahYu_all/Paper_2024_sequencing/Figure1C_i)
Figure1D_iii	pre_RCA with SSB			/fs/ess/PAS1405/HannahYu_all/Paper_2024_sequencing/Figure1D_i)
Figure2	Linearization (Fig.S2B)
Figure2A_ii)	-Strand-Displacement DNA Polymerase			/fs/ess/PAS1405/HannahYu_all/Paper_2024_sequencing/Figure2A/dsRCA_linear_SD	pass_fastq_only
	phi29 DNA Pol (n=??)			/fs/ess/PAS1405/HannahYu_all/Paper_2024_sequencing/Figure2A/dsRCA_linear_Phi29	pass_fastq_only
	-phi29 DNA Pol + SSB			/fs/ess/PAS1405/HannahYu_all/Paper_2024_sequencing/Figure2A/dsRCA_linear_Phi29-SSB	pass_fastq_only
	-phi29 DNA Pol + Bst DNA Pol			/fs/ess/PAS1405/HannahYu_all/Paper_2024_sequencing/Figure2A/dsRCA_linear_Phi29-Bst	pass_fastq_only
	-phi29 DNA Pol + DNA Pol I			/fs/ess/PAS1405/HannahYu_all/Paper_2024_sequencing/Figure2A/dsRCA_linear_Phi29_DNApolI	fast5 and pass_fastq
	-Sequenase + DNA Pol I			/fs/ess/PAS1405/HannahYu_all/Paper_2024_sequencing/Figure2A/dsRCA_linear_sequenase-DNApolI	pass_fastq_only
	-Pfu (exo-) DNA Pol			/fs/ess/PAS1405/HannahYu_all/Paper_2024_sequencing/Figure2A/dsRCA_linear_Pfu(exo-)	pass_fastq_only
	Linearization using random hexamer (Fig.S2C)
	Klenow (Exo-)			/fs/ess/PAS1405/HannahYu_all/Paper_2024_sequencing/Figure2A/dsRCA_linear_N6_Klenow(exo-)	pass_fastq_only
	T4 DNA pol			/fs/ess/PAS1405/HannahYu_all/Paper_2024_sequencing/Figure2A/dsRCA_linear_N6_T4DNApol	pass_fastq_only
	Bsu DNA Pol			/fs/ess/PAS1405/HannahYu_all/Paper_2024_sequencing/Figure2A/dsRCA_linear_N6_Bsu	pass_fastq_only
	Linearization & Debranching (Fig.S2D)
	T7 endo I			/fs/ess/PAS1405/HannahYu_all/Paper_2024_sequencing/Figure2A/dsRCA_linear_debraching_T7endo	fastq/merged-fastq/merged-fasta
	-Flap activity
	FEN1			/fs/ess/PAS1405/HannahYu_all/Paper_2024_sequencing/Figure2A/dsRCA_linear_debraching_FEN1	fastq/merged-fasta
	Taq DNA Pol			/fs/ess/PAS1405/HannahYu_all/Paper_2024_sequencing/Figure2A/dsRCA_linear_debraching_TaqDNApol	fastq/merged-fasta
	FEN1 + Taq DNA Pol			/fs/ess/PAS1405/HannahYu_all/Paper_2024_sequencing/Figure2A/dsRCA_linear_debraching_FEN1-TaqDNApol	only pass_fastq
	-Nicking			/fs/ess/PAS1405/HannahYu_all/Paper_2024_sequencing/Figure2A/dsRCA_linear_debraching_Nick	fast5 and pass_fastq
	Excessive phi29 extension (Fig.S2E)
	MrHAMER			/fs/ess/PAS1405/HannahYu_all/Paper_2024_sequencing/Figure2A/dsRCA_linear_MrHAMER	only pass_fastq
Figure2D	Nicking_hairpins (Lambda DNA)			Figure2D_Hairpin_adaptor	/fs/ess/PAS1405/HannahYu_all/Paper_2024_sequencing/Figure2D	only_pass_fastq
Figure3
	R9 (n=???)	Lambda		Figure3B_i), Figure3B_ii), Figure3B_iii)_iv)_SuppleFigure2_i)_ii)	/fs/ess/PAS1405/HannahYu_all/Paper_2024_sequencing/Figure3B/R9	fast5
	R10	Lambda		/fs/ess/PAS1405/HannahYu_all/Paper_2024_sequencing/Figure3B/R10	pod5
	R9 (or R10)	Ecoli		Figure3D_LambdaPhage	/fs/ess/PAS1405/HannahYu_all/Paper_2024_sequencing/Figure3D_LambdaPhage	fast5
				Figure3D_Ecoli	/fs/ess/PAS1405/HannahYu_all/Paper_2024_sequencing/Figure3D_Ecoli	fast5
				Figure3C_i), Figure3C_iii)	/fs/ess/PAS1405/HannahYu_all/Paper_2024_sequencing/Figure3C	only_pass_fastq
Figure4
	Control	SARS_CoV-2_Hong-Kong_RNA		Figure4A_i), Figure4A_ii), Figure4A_iii)	/fs/ess/PAS1405/HannahYu_all/Paper_2024_sequencing/Figure4A_SARS-CoV-2_HongKong_RNA	fast5
				SuppleFigure2_SARS-CoV-2_RToligomer_PCRprimer
	Patient_Nasal_swab_mix	how many runs???		Figure4D_Nasal_global_alpha, Figure4D_Nasal_local, Figure4D_iii) + [SuppleFigure_4_i)_ii)_iii)]	/fs/ess/PAS1405/HannahYu_all/Paper_2024_sequencing/Figure4D_Nasal_swab_mix	fast5
				SuppleTable1_Illumina_Nasal_swab_mutation
	Wastewater_SY			Figure4E_Wastewater_global_alpha, Figure4E_Wastewater_local, Figure4E_iii) + [SuppleFigure_5_i)_ii)_iii)]	/fs/ess/PAS1405/HannahYu_all/Paper_2024_sequencing/Figure4E_Wastwater	fast5
Figure5				Figure5B_SuppleFigure6
	illumina (fasta)				/fs/ess/PAS1405/HannahYu_all/Paper_2024_sequencing/Figure5_Marine_RNA_illumina_seq_fastq	only_pass_fastq
	nanopre	poly(A)-tail targeted (n=??)			/fs/ess/PAS1405/HannahYu_all/Paper_2024_sequencing/Figure5_Marine_RNA_Nanopore-seq_fast5	fast5
		random runs (n=??)
